# Supplementary material for: Large-Scale Synthesis of Hierarchical Porous MOF Particles via a Gelation Process for High Areal Capacitance Supercapacitors
Source: Nanomaterials (Basel). 2023 May 21;13(10):1691. doi: 10.3390/nano13101691 (PMC10222777; doi:10.3390/nano13101691)
Supplement: Supplementary file 1 [file nanomaterials-13-01691-s001.zip]

Archive with 1 entries (1 files):
- nanomaterials-2388473-supplementary.pdf
